# Supplementary material for: The ideal candidate for the job: how epaulette sharks (Hemiscyllium ocellatum) have emerged as a model for climate-ready shark conservation
Source: Conserv Physiol. 2026 Jun 18;14(1):coag039. doi: 10.1093/conphys/coag039 (PMC13278842; doi:10.1093/conphys/coag039)
Supplement: Web_Material_coag039 [file web_material_coag039.zip]

Archive with 1 entries (1 files):
- SI_figure references with title and authors.pdf
